# Supplementary material for: Isocenter Optimization in WBRT: Concurrent Sparing of Lens and Lacrimal Gland via Anterior Penumbra Sharpening
Source: J Appl Clin Med Phys. 2026 Mar 18;27(3):e70535. doi: 10.1002/acm2.70535 (PMC13093415; doi:10.1002/acm2.70535)
Supplement: Supplementary file 1 — Supporting Information [file ACM2-27-e70535-s003.xlsx]

## Sheet:  S1
Supplementary Table S1. Baseline Characteristics of the Study Subjects
No.	Primary Cancer	PTV Volume (cc)	Brain Volume (cc)	Lens Volume (cc)	Lacrimal Gland Volume (cc)
1	Lung Cancer	1624.74	1393.25	0.53	1.36
2	Lung Cancer	1520.82	1300.17	0.48	0.78
3	Lung Cancer	1615.92	1383.16	0.46	0.65
4	Lung Cancer	1697.52	1459.93	0.43	1.2
5	Lung Cancer	1785.98	1537.98	0.44	1.13
6	Lung Cancer	1565.83	1339	0.45	0.88
7	Lung Cancer	1526.67	1305.68	0.42	0.87
8	Liver Cancer	1605.35	1375.71	0.43	1.2
9	Lung Cancer	1455.83	1239.53	0.4	0.75
10	Lung Cancer	1641.18	1408.25	0.48	1.41
11	Lung Cancer	1614.74	1385.04	0.57	1.2
12	Lung Cancer	1309.08	1088.33	0.62	1.07
13	Lung Cancer	1606.93	1380.08	0.46	1.38
14	Lung Cancer	1499.02	1283.91	0.43	1.09
15	Lung Cancer	1618.89	1392.17	0.44	1.26
16	Lung Cancer	1563.12	1342.37	0.43	1.11
17	Cervical Cancer	1372.38	1165.98	0.41	1.11
18	Prostate Cancer	1603.23	1374.87	0.49	0.67
19	Breast Cancer	1501.24	1280.52	0.42	0.61
20	Breast Cancer	1498.29	1278.64	0.51	0.6
21	Lung Cancer	1408.09	1198.2	0.4	0.94
22	Lung Cancer	1607.13	1376.46	0.39	0.73
23	Lung Cancer	1676.08	1435	0.41	1
24	Lung Cancer	1592.58	1307.81	0.58	1.11
25	Lung Cancer	1651.82	1415.6	0.46	1.35
26	Lung Cancer	1592.98	1364.2	0.5	0.64
27	Lung Cancer	1666.31	1430.56	0.39	1.06
28	Lung Cancer	1589.79	1360.22	0.47	0.77
29	Lung Cancer	1481.43	1261.87	0.46	0.86
30	Lung Cancer	1564.97	1338.17	0.55	1.01
31	Lung Cancer	1600.76	1372.74	0.54	0.69
32	Lung Cancer	1480.57	1264.57	0.5	0.84
33	Lung Cancer	1763.38	1513.91	0.57	0.97
34	Lung Cancer	1652.38	1416.46	0.53	1.28
35	Lung Cancer	1461.66	1245.33	0.56	1.14
36	Lung Cancer	1388.38	1179.93	0.45	1.76
37	Lung Cancer	1465.18	1243.64	0.46	0.93
38	Lung Cancer	1595.88	1365.96	0.47	1.13
39	Lung Cancer	1745.24	1502.2	0.43	0.72
40	Lung Cancer	1489.32	1270.22	0.44	1.02
