# Supplementary material for: Isocenter Optimization in WBRT: Concurrent Sparing of Lens and Lacrimal Gland via Anterior Penumbra Sharpening
Source: J Appl Clin Med Phys. 2026 Mar 18;27(3):e70535. doi: 10.1002/acm2.70535 (PMC13093415; doi:10.1002/acm2.70535)
Supplement: Supplementary file 3 — Supporting Information [file ACM2-27-e70535-s004.xlsx]

## Sheet: S3_3D
	Supporting Materials Table S3. Plan Parameters Comparison
Parameter	Unit	3D-Conv	3D-New	difference（95%CI）	t/Z	P-value	Effect Size	Δ(%)
Target
PTV_V30	%
PTV_V28.5	%	99.8[99.8,99.9]	99.7[99.6,99.7]	0.1(0.08→0.22)	5.531	<0.001**	r=0.9	0.1
PTV_V33	%	0.9[0.3,1.5]	7.9[4,14.7]	-7(-15.91→-0.79)	-5.484	<0.001**	r=-0.87	-772.22
PTV_D2%	Gy	32.8[32.6,32.9]	33.5[33.2,33.7]	-0.7(-0.85→-0.55)	-5.539	<0.001**	r=-0.88	-1.98
PTV_D98%	Gy	29.8[29.8,29.8]	29.7[29.7,29.7]	0.1(0.1→0.1)	5.652	<0.001**	r=0.96	0.34
PTV_Dmax	Gy	34.2[33.9,34.3]	34.8[34.6,35]	-0.9(-1→-0.4)	-5.5	<0.001**	r=-0.87	-1.9
OARs
Lens_Dmax	Gy	4.5[3.9,5.225]	3.6[3.4,4]	0.9(0.45→1.35)	5.521	<0.001**	r=0.87	20
Lens_Dmean	Gy	3.1[2.9,3.275]	2.6[2.5,2.7]	0.5(0.48→0.62)	5.604	<0.001**	r=0.89	16.13
P Lens_Dmean	Gy	3.3[3.1,3.6]	2.7[2.6,3]	0.6(0.45→0.75)	5.557	<0.001**	r=0.88	18.18
P Lens_Dmax	Gy	9.9±2.7	8.3±2.9	1.6(1.31→1.91)	10.875	<0.001**	d=1.78	16.16
P Lens_D0.03	Gy	7.4±2.1	5.7±1.9	1.7(1.49→1.92)	15.812	<0.001**	d=2.43	22.97
Lacrimal_Dmean	Gy	8.4±1.9	7.5±2	0.9(0.79→1.07)	13.115	<0.001**	d=2.25	10.71
Lacrimal_V6	%	55.7±13.7	37.1±11.9	18.6(17.01→20.1)	24.305	<0.001**	d=3.88	33.39
Lacrimal_V10	%	32.6±12.1	23.7±10.3	8.8(7.64→10.05)	14.851	<0.001**	d=2.35	27.3
Lacrimal_V15	%	11.5±8.6	14.4±8.4	-2.9(-3.49→-2.2)	-8.925	<0.001**	d=-1.4	-25.22
Parotid_Dmean	Gy	10.3±2.6	10.4±2.8	-0.1(-0.27→-0.08)	-3.645	0.001**	d=-0.67	-0.97
Eye_Dmean	Gy	10.6±2.3	10.1±2.2	0.5(0.33→0.55)	8.424	<0.001**	d=1.33	4.72
Optic nerve_Dmax	Gy	31.9±0.4	31.5±0.3	0.4(0.29→0.47)	8.777	<0.001**	d=1.33	1.25
Optic chiasma_Dmax	Gy	31.4±0.3	31.5±0.3	-0.1(-0.11→0.05)	-0.814	0.421	d=-0.12	-0.32
Skin_Dmax	Gy	34.5±0.7	34.9±0.8	-0.4(-0.64→-0.33)	-6.461	<0.001**	d=-1	-1.16
Skin_Dmean	Gy	20.1[19.5,20.4]	20.5[20,20.8]	-0.4(-0.55→-0.25)	-5.548	<0.001**	r=-0.88	-1.99
Spinal cord_Dmax	Gy	29.8[29.3,30.4]	29.6[29.2,30.3]	0.2(-0.1→0.5)	3.835	<0.001**	r=0.64	0.84
Brain stem_Dmax	Gy	32[31.6,32.6]	32.3[32,32.7]	-0.3(-0.59→-0.03)	-4.684	<0.001**	r=-0.77	-0.94
Plan Quality
MU		341[338,343]	343[340.3,345.8]	-2.6(-4.47→-0.53)	-5.479	<0.001**	r=-0.88	-0.59
Dr	Gy/mm	2[1.9,2.2]	2.3[2.,2.5]	-0.3(-0.45→-0.05)	-5.26	<0.001**	r=-0.88	-15
Pb_Eye	mm	8[8,8.5]	5.5[5.5,6]	2.5(1.84→3.16)	5.559	<0.001**	r=0.88	31.25
CI		0.744±0.035	0.736±0.032	0.008(0.005→0.01)	7.409	<0.001**	d=1.33	1.08
HI		0.094±0.007	0.117±0.009	-0.023(-0.024→-0.021)	-30.102	<0.001**	d=-4.6	-24.47
GI		1.325±0.018	1.312±0.013	0.012(0.009→0.016)	6.835	<0.001**	d=1	0.98
V5Gy-PTV	cc	1237.9±163.1	1196.4±157.1	41.5(38.86→44.13)	31.827	<0.001**	5.03	3.35
V2Gy-PTV	cc	1666.8±219.7	1542.4±206.7	124.4(119.12→129.54)	48.282	<0.001**	7.63	7.46

## Sheet: S4_FIF
	Supporting Materials Table S4. Plan Parameters Comparison
Parameter	Unit	FIF-Conv	FIF-New	difference（95%CI）	t/Z	P-value	Effect Size	Δ(%)
Target
PTV_V30	%	96.9[96.5,97]	96.8[96.5,97]	0.1(-0.15→0.15)	0.703	0.482	0.12	0.1
PTV_V28.5	%	99.8[99.7,99.9]	99.7[99.6,99.8]	0.1(-0.05→0.25)	4.796	<0.001**	0.89	0.1
PTV_V33	%	0[0,0]	0[0,0]	0(0→0)	0	1	0	0
PTV_D2%	Gy	32.2[32,32.3]	32.2[32.1,32.3]	0(-0.22→0.04)	-3.002	0.003	-0.57	0
PTV_D98%	Gy	29.8[29.7,29.8]	29.7[29.6,29.8]	0.1(-0.02→0.12)	4.455	<0.001**	0.95	0.34
PTV_Dmax	Gy	33.2[33,33.3]	33.2[33,33.3]	0(-0.15→0.15)	-0.044	0.965	-0.01	0
OARs
Lens_Dmax	Gy	4.5[4.1,5.4]	3.6[3.4,4.2]	0.9(0.45→1.35)	5.47	<0.001**	0.86	20
Lens_Dmean	Gy	3.1[3,3.4]	2.7[2.5,2.9]	0.4(0.35→0.65)	5.569	<0.001**	0.88	12.9
P Lens_Dmean	Gy	3.4[3.2,3.7]	2.8[2.7,3]	0.6(0.45→0.75)	5.56	<0.001**	0.88	17.65
P Lens_Dmax	Gy	9.9±2.7	8.3±2.9	1.6(1.31→1.89)	11.078	<0.001**	1.75	16.16
P Lens_D0.03	Gy	7.5±2.1	5.8±2	1.7(1.47→1.92)	14.963	<0.001**	2.37	22.67
Lacrimal_Dmean	Gy	8.4±1.9	7.5±2	0.9(0.76→1.05)	12.29	<0.001**	1.94	10.71
Lacrimal_V6	%	55.6±13.7	37.2±12	18.4(16.8→19.87)	24.159	<0.001**	3.82	33.09
Lacrimal_V10	%	32.3±12	23.7±10.3	8.62(7.46→9.79)	14.94	<0.001**	2.36	26.63
Lacrimal_V15	%	11.4±8.6	14.3±8.4	-2.9(-3.51→-2.18)	-8.655	<0.001**	-1.37	-25.44
Parotid_Dmean	Gy	9.9±2.5	10±2.7	-0.1(-0.21→-0.02)	-2.527	0.016	-0.4	-1.01
Eye_Dmean	Gy	10.6±2.3	10.2±2.2	0.4(0.32→0.51)	8.805	<0.001**	1.39	3.77
Optic nerve_Dmax	Gy	31.8±0.3	31.6±0.3	0.2(0.17→0.35)	6.098	<0.001**	0.96	0.63
Optic chiasma_Dmax	Gy	31.7±0.3	31.7±0.3	0(-0.11→0.05)	-0.74	0.464	-0.12	0
Skin_Dmax	Gy	32.6±0.6	32.5±0.5	0.1(-0.09→0.18)	0.699	0.488	0.11	0.31
Skin_Dmean	Gy	19.6[19,19.9]	19.7[19.1,19.9]	-0.1(-0.25→0.05)	-4.199	<0.001**	-0.75	-0.51
Spinal cord_Dmax	Gy	29.9[29.1,30.3]	29.7[28.9,30.5]	0.2(-0.21→0.61)	2.862	0.004	0.48	0.67
Brain stem_Dmax	Gy	31.8[31.6,31.9]	32[31.8,32.1]	-0.2(-0.47→-0.03)	-4.826	<0.001**	-0.8	-0.63
Plan Quality
N(field)		3[2,3]	4[3,4]	-1(-1.19→-0.06)	-5.203	<0.001**	-0.95	-33.33
MU		347[345,349]	349[345.5,351.8]	-2(-4.37→-0.63)	-5.089	<0.001**	-0.84	-0.58
Dr	Gy/mm	2[1.9,2.2]	2.3[2,2.5]	-0.3(-0.47→-0.03)	-5.266	<0.001**	-0.88	-15
Pb_Eye	mm	8[8,8.5]	5.5[5.5,6]	2.5(1.84→3.16)	5.559	<0.001**	0.88	31.25
CI		0.785±0.033	0.782±0.035	0.003(0.002→0.006)	3.53	0.001**	0.56	0.38
HI		0.076±0.006	0.08±0.006	-0.004(-0.005→-0.002)	-4.602	<0.001**	-0.73	-5.26
GI		1.402±0.021	1.396±0.02	0.006(0.003→0.01)	3.446	0.001**	0.54	0.43
V5Gy-PTV	cc	1237.7±162.5	1195.5±156.4	42.2(39.55→44.93)	31.731	0.001**	5.02	3.41
V2Gy-PTV	cc	1691.1±217.7	1566.3±203.98	124.8(118.61→131)	40.739	0.001**	6.44	7.38
