# Supplementary material for: Isocenter Optimization in WBRT: Concurrent Sparing of Lens and Lacrimal Gland via Anterior Penumbra Sharpening
Source: J Appl Clin Med Phys. 2026 Mar 18;27(3):e70535. doi: 10.1002/acm2.70535 (PMC13093415; doi:10.1002/acm2.70535)
Supplement: Supplementary file 4 — Supporting Information [file ACM2-27-e70535-s001.xlsx]

## Sheet: S5
Supporting Materials Table S5.Comparative Analysis of Plan Acceptability and Lens Dose Deviations
Group	n	Acceptable Plans, n (%)	Major Deviation, n	Lens Dmax > 5 Gy,n (%)	PRV Lens D0.03cc>8 Gy,n (%)
3D-Conv	40	40(100%)	0	11(27.5)	13(32.5)
3D-New	40	40(100%)	0	3(7.5)*	4(10.0)*
FIF-Conv	40	40(100%)	0	13(32.5)	14(35)
FIF-New	40	40(100%)	0	5(12.5)*	4(10.0)*
*: p < 0.01, compared with the corresponding Conv group.
