# Supplementary material for: Isocenter Optimization in WBRT: Concurrent Sparing of Lens and Lacrimal Gland via Anterior Penumbra Sharpening
Source: J Appl Clin Med Phys. 2026 Mar 18;27(3):e70535. doi: 10.1002/acm2.70535 (PMC13093415; doi:10.1002/acm2.70535)
Supplement: Supplementary file 5 — Supporting Information [file ACM2-27-e70535-s005.xlsx]

## Sheet: S6-3D-CRT(EQD2+NTCP)
Supplementary Table S6: Comparison of EQD₂ and NTCP Values for Lens and Lacrimal Gland Before and After Optimization(3D-CRT)
α/β (Gy)	Dosimetric Parameter	Pre-optimization EQD₂ (Gy)	Post-optimization EQD₂ (Gy)	Pre-optimization Risk (%)	Post-optimization Risk (%)	Relative Reduction (%)
0.5	Lens Dmean	4.34	3.64	18.64	16.82	9.76
	PRV Lens Dmean	4.62	3.78	19.57	17.37	11.24
1	Lens Dmean	4.13	3.47	18.35	16.75	8.72
	PRV Lens Dmean	4.4	3.6	19.02	17.06	10.3
1.5	Lens Dmean	3.99	3.34	17.98	16.46	8.45
	PRV Lens Dmean	4.24	3.47	18.63	16.75	10.09
2	Lens Dmean	3.88	3.25	17.71	16.24	8.3
	PRV Lens Dmean	4.13	3.38	18.33	16.52	9.87
2.5	Lens Dmean	3.79	3.18	17.5	16.09	8.06
	PRV Lens Dmean	4.03	3.3	18.1	16.35	9.67
3	Lacrimal Dmean	10.08	9	13.9	13.4	3.6

## Sheet: S7-3D-FIF(EQD2+NTCP)
Supplementary Table S7: Comparison of EQD₂ and NTCP Values for Lens and Lacrimal Gland Before and After Optimization(3D-FIF)
α/β (Gy)	Dosimetric Parameter	Pre-optimization EQD₂ (Gy)	Post-optimization EQD₂ (Gy)	Pre-optimization Risk (%)	Post-optimization Risk (%)	Relative Reduction (%)
0.5	Lens Dmean	4.34	3.78	18.89	17.37	8.05
	PRV Lens Dmean	4.76	3.92	19.98	17.66	11.61
1	Lens Dmean	4.13	3.6	18.35	17.06	7.03
	PRV Lens Dmean	4.53	3.73	19.36	17.37	10.28
1.5	Lens Dmean	3.99	3.47	17.98	16.75	6.84
	PRV Lens Dmean	4.37	3.6	18.94	17.06	9.92
2	Lens Dmean	3.89	3.38	17.66	16.52	6.45
	PRV Lens Dmean	4.25	3.5	18.57	16.82	9.42
2.5	Lens Dmean	3.79	3.3	17.39	16.35	5.98
	PRV Lens Dmean	4.16	3.42	18.26	16.64	8.87
3	Lacrimal Dmean	10.08	9	13.9	13.4	3.6

## Sheet: Sheet3
α/β Value (Gy)	Structure	Pre-optimization EQD₂ (Gy)	Post-optimization EQD₂ (Gy)	Pre-optimization NTCP (%)	Post-optimization NTCP (%)	Relative Reduction (%)
1	Lens	4.13	3.6	18.35	17.06	7.03
	PRV Lens	4.53	3.73	19.36	17.37	10.28
1.5	Lens	3.99	3.47	17.98	16.75	6.84
	PRV Lens	4.37	3.6	18.94	17.06	9.92
2	Lens	3.89	3.38	17.66	16.52	6.45
	PRV Lens	4.25	3.5	18.57	16.82	9.42
2.5	Lens	3.79	3.3	17.39	16.35	5.98
	PRV Lens	4.16	3.42	18.26	16.64	8.87
3	Lens	3.72	3.24	17.17	16.22	5.53
	PRV Lens	4.08	3.36	17.99	16.5	8.28
